# Supplementary material for: Dataset on the effect of different pretreatment on the proximate analysis, microbial and sensory evaluation of dried banana during its storage
Source: Data Brief. 2020 May 13;31:105678. doi: 10.1016/j.dib.2020.105678 (PMC7251645; doi:10.1016/j.dib.2020.105678)
Supplement: Supplementary file 1 [file mmc1.xml]

<?xml version="1.0" encoding="utf-8" standalone="no"?>
<data>
  <datasets>
    <author>edith.alagbe@covenantuniversity.edu.ng</author>
    <type>0</type>
    <dataset>
      <value>6</value>
      <reason>Other (please explain)</reason>
      <comments>I have submitted my raw data with the manuscript.</comments>
    </dataset>
  </datasets>
</data>
